# Supplementary material for: Sexual Activity, Function, and Satisfaction in Reproductive-Aged Females Living with Chronic Kidney Disease
Source: Healthcare (Basel). 2024 Aug 30;12(17):1728. doi: 10.3390/healthcare12171728 (PMC11395406; doi:10.3390/healthcare12171728)
Supplement: Supplementary file 1 [file healthcare-12-01728-s001.zip]

Archive with 1 entries (1 files):
- healthcare-3144185-supplementary.pdf
